# Supplementary material for: Prolactin signaling through the short isoform of the mouse prolactin receptor regulates DNA binding of specific transcription factors, often with opposite effects in different reproductive issues
Source: Reprod Biol Endocrinol. 2009 Aug 24;7:87. doi: 10.1186/1477-7827-7-87 (PMC2746216; doi:10.1186/1477-7827-7-87)
Supplement: Additional file 1 — Table 4. Transcription factors not regulated by PRL in the decidua of PRLR-/-RS mice. [file 1477-7827-7-87-S1.xls]

## Sheet: Sheet1
Table 4. Transcription factors not regulated by PRL in the decidua of PRLR-/-RS mice
	Transcription Factor ID		Decidua
	AAF		No change
	ABF-1		No change
	ACF		No change
	ADR1		No change
	AFP1		No change
	AIC, CBF		No change
	AhR/Amt		No change
	ALF1B		No change
	alpha-PAL		No change
	AML1		No change
	Antioxidant RE		No change
	AP1		No change
	AP3		No change
	Ap4		No change
	ARE		No change
	AREB6		No change
	ARP		No change
	ATF-adelta		No change
	ATF/CRE		No change
	ATF2		No change
	Brn-3		No change
	BZP		No change
	C/EBPg		No change
	C/EBPg		No change
	CBF		No change
	CBFB		No change
	CCAAT		No change
	CCAC		No change
	CD28RC(1)		No change
	CD28RC(2)		No change
	CdxA/NKX2		No change
	CEA		No change
	CEF1		No change
	c-fosBP		No change
	c-Myc		No change
	CP1		No change
	CP1 CTF CBTF		No change
	CP1B		No change
	CPE		No change
	CRE		No change
	CREB2		No change
	CREB-BP1		No change
	c-Rel		No change
	CSBP		No change
	DE I		No change
	E12		No change
	E12/E47		No change
	E2F-2		No change
	E47		No change
	E4F, ATF		No change
	EBP40-45		No change
	EBP-80		No change
	EGF BP		No change
	EGR		No change
	EGR2 BP		No change
	EIL1/2/3		No change
	Elf		No change
	ERE		No change
	EVI-1		No change
	FAST-1		No change
	Fkhr		No change
	FKHR		No change
	Fra-1/JUN		No change
	Freac-4		No change
	Freac-7		No change
	GAS		No change
	GATA		No change
	GATA(2)		No change
	GATA-1		No change
	GATA-1/2		No change
	GATA-2		No change
	GATA-3		No change
	GATA-6		No change
	GBF1/2/3/HY5		No change
	Gfi-1		No change
	GKLF		No change
	H4TF-1		No change
	HEN1		No change
	HFH		No change
	HFH-2		No change
	HFH-8		No change
	HFH-8/3 LUN		No change
	HFH-11B/11a		No change
	HiNF-A		No change
	HiNF-D3		No change
	HLF		No change
	HMG		No change
	HNF-1A		No change
	HNF1a/b/c		No change
	HNF-3(a,b,r)		No change
	HNF-3beta		No change
	HNF-4		No change
	HNF-4 & COUP-TF		No change
	HOX4C		No change
	HOXA4		No change
	HSE		No change
	ICSBP		No change
	Ikaros		No change
	IL-6RE-BP		No change
	IRF-1		No change
	IRF-1, IRF-2		No change
	ISGF		No change
	Isl-1		No change
	kBF-A		No change
	KKLF		No change
	KPF1		No change
	KTP1		No change
	lactoferrin BP		No change
	LCR-F1		No change
	LF-A1		No change
	LF-A1(2)		No change
	LF-A2		No change
	LF-B2		No change
	LH2/Lim1		No change
	LR1		No change
	LSF		No change
	LyF(1)		No change
	LyF-1(2)		No change
	LyF-1(3)		No change
	MAZ		No change
	MBP-1		No change
	MDBP(1)		No change
	MDBP(2)		No change
	MEF-2		No change
	MEF-2a		No change
	MEF-3		No change
	Mfh-1		No change
	M-globin factor		No change
	MHCW box		No change
	msx1/2/3		No change
	MTB-Zf		No change
	myc-CF1		No change
	Myc-Max		No change
	myc-PRF		No change
	MyoD		No change
	MyoG		No change
	MyTI		No change
	MZF1(1)		No change
	MZF1(2)		No change
	NCAM BP		No change
	NF-1(2)		No change
	NF-1/L		No change
	NF-A3		No change
	NF-Atp		No change
	NF-Atx		No change
	NF-E1(YY1)		No change
	NF-E2		No change
	NF-Gma		No change
	Nkx-2.5		No change
	NPAS2		No change
	NRF-1		No change
	Oct-4/Oct3		No change
	ORE		No change
	p300		No change
	p55		No change
	PARP		No change
	pax2		No change
	Pax2/5/8		No change
	Pax3		No change
	PBGD BP		No change
	PEPCK promoter		No change
	Pit 1		No change
	PO-B		No change
	PPAR		No change
	PRARa		No change
	PRARr		No change
	PREB		No change
	PTF1-beta		No change
	PU1		No change
	PUR		No change
	Pur-1		No change
	PYR		No change
	RB		No change
	RSRFC4		No change
	RVF		No change
	RXR(DR-1)		No change
	SIE		No change
	SIF1		No change
	SIF2		No change
	SIF3		No change
	Skn		No change
	Smad SBE		No change
	Snail		No change
	SPERM1		No change
	SRE		No change
	SRF SAP		No change
	SRF(2)		No change
	SRY		No change
	SSAP		No change
	Stat1 p84/p91		No change
	Stat1/Stat3		No change
	stat3		No change
	Stat4		No change
	Stat5		No change
	Stat5b		No change
	Stat6		No change
	Tat		No change
	Tax/CREB		No change
	TCE		No change
	TCF/LEF		No change
	TEF1(Ap5)		No change
	TFE3		No change
	TFE3-L		No change
	TF-LF		No change
	TGT3		No change
	Thy-IBP		No change
	TIF1		No change
	transferrin BP		No change
	TREF1-2		No change
	TTF1		No change
	TxREF NFIII		No change
	URE		No change
	USF-1		No change
	VDR(DR-3)		No change
	v-Maf		No change
	v-rel 50-55K		No change
	WAP BP		No change
	WT1(1)		No change
	WT1(2)		No change
	WT1(3)		No change
	X2BP		No change
	XBP-1		No change
	XBP1 X2BP		No change
	XBP1(2)		No change
	XRE		No change
	YB1		No change
	ZNF174		No change
