# Supplementary material for: Prolactin signaling through the short isoform of the mouse prolactin receptor regulates DNA binding of specific transcription factors, often with opposite effects in different reproductive issues
Source: Reprod Biol Endocrinol. 2009 Aug 24;7:87. doi: 10.1186/1477-7827-7-87 (PMC2746216; doi:10.1186/1477-7827-7-87)
Supplement: Additional file 2 — Table 5. Transcription factors not regulated by PRL in the ovary of PRLR-/-RS mice. [file 1477-7827-7-87-S2.xls]

## Sheet: Sheet1
Table 5. Transcription factors not regulated by PRL in the ovary of PRLR-/-RS mice
		Transcription Factor ID			Ovary
		AAF			No change
		ABF-1			No change
		ACF			No change
		ADD1			No change
		AF1			No change
		AFP1			No change
		AhR/Arnt			No change
		AIC, CBF			No change
		ALF1B			No change
		alpha-PAL			No change
		Antioxidant RE			No change
		AP1			No change
		AP2			No change
		AP3			No change
		AP4			No change
		ARE			No change
		AREB6			No change
		ATF/CRE			No change
		ATF2			No change
		ATF-adelta			No change
		Beta-RE			No change
		Bm-3			No change
		BZP			No change
		C/EBPg			No change
		C/EBPg			No change
		CBF			No change
		CBFB			No change
		CCAAT			No change
		CCAC			No change
		CD28RC(1)			No change
		CD28RC(2)			No change
		CDP			No change
		CdxA/NKX2			No change
		CEA			No change
		CEF1			No change
		c-fosBP			No change
		c-Myc			No change
		CP1			No change
		CP1 CTF CBTF			No change
		CP1B			No change
		CPE			No change
		CRE			No change
		CREB2			No change
		CREB-BP1			No change
		c-Rel			No change
		CSBP			No change
		CTCF			No change
		DE I			No change
		E12			No change
		E12/E47			No change
		E2F-2			No change
		E47			No change
		E4F, ATF			No change
		EBP40-45			No change
		EBP-80			No change
		EGF BP			No change
		EGR			No change
		EGR2 BP			No change
		EIL1/2/3			No change
		Elf			No change
		ERE			No change
		EVI-1			No change
		FAST-1			No change
		Fkhr			No change
		FKHR			No change
		Fra-1/JUN			No change
		Freac-4			No change
		Freac-7			No change
		GAS			No change
		GATA			No change
		GATA(2)			No change
		GATA-1			No change
		GATA-1/2			No change
		GATA-2			No change
		GATA-3			No change
		GATA-6			No change
		GBF1/2/3/HY5			No change
		Gfi-1			No change
		GKLF			No change
		H4TF-1			No change
		HEN1			No change
		HFH			No change
		HFH-1			No change
		HFH-11B/11a			No change
		HFH-2			No change
		HFH-3			No change
		HFH-8			No change
		HFH-8/3 LUN			No change
		HiNF-A			No change
		HiNF-D3			No change
		HLF			No change
		HMG			No change
		HNF-1A			No change
		HNF1a/b/c			No change
		HNF-3(a,b,r)			No change
		HNF-3beta			No change
		HNF-4			No change
		HNF-4 & COUP-TF			No change
		HOX4C			No change
		HOXA4			No change
		HOXD8(1)			No change
		HOXD8(2)			No change
		HOXD9 10			No change
		HSE			No change
		ICSBP			No change
		Ikaros			No change
		IL-6RE-BP			No change
		IRF-1			No change
		IRF-1, IRF-2			No change
		ISGF			No change
		Isl-1			No change
		kBF-A			No change
		KKLF			No change
		KPF1			No change
		KTP1			No change
		lactoferrin BP			No change
		LCR-F1			No change
		LF-A1			No change
		LF-A1(2)			No change
		LF-A2			No change
		LF-B2			No change
		LH2/Lim1			No change
		LR1			No change
		LSF			No change
		LyF(1)			No change
		LyF-1(2)			No change
		LyF-1(3)			No change
		MAZ			No change
		MBP-1			No change
		MDBP(1)			No change
		MDBP(2)			No change
		MEF-1			No change
		MEF-2			No change
		MEF-2a			No change
		MEF-3			No change
		Mfh-1			No change
		M-globin factor			No change
		MHCW box			No change
		msx1/2/3			No change
		MTB-Zf			No change
		myc-CF1			No change
		Myc-Max			No change
		myc-PRF			No change
		MyoD			No change
		MyoG			No change
		MyTI			No change
		MZF1(1)			No change
		MZF1(2)			No change
		NCAM BP			No change
		NF-1(2)			No change
		NF-1/L			No change
		NF-A3			No change
		NF-Atp			No change
		NF-Atx			No change
		NF-E1(YY1)			No change
		NF-E2			No change
		NF-Gma			No change
		NFkBp65			No change
		Nkx-2.5			No change
		NPAS2			No change
		NRF-1			No change
		Oct-4/Oct3			No change
		ODC			No change
		ORE			No change
		p300			No change
		p53			No change
		p53(2)			No change
		p55			No change
		PARP			No change
		PAX1			No change
		pax2			No change
		Pax2/5/8			No change
		Pax3			No change
		Pax-5			No change
		Pax-6			No change
		Pax8			No change
		PBGD BP			No change
		PEPCK promoter			No change
		Pit 1			No change
		PO-B			No change
		PPAR			No change
		PRARa			No change
		PRARr			No change
		PRDI-BFc			No change
		PRE			No change
		PREB			No change
		PTF1-beta			No change
		PU1			No change
		PUR			No change
		Pur-1			No change
		PYR			No change
		RAR(DR-5)			No change
		RB			No change
		RORE			No change
		RVF			No change
		RXR(DR-1)			No change
		SIE			No change
		SIF1			No change
		SIF2			No change
		SIF3			No change
		Skn			No change
		Smad SBE			No change
		Snail			No change
		SP1 ASP			No change
		SPERM1			No change
		SRE			No change
		SRF SAP			No change
		SRF(2)			No change
		SRY			No change
		SSAP			No change
		Stat1 p84/p91			No change
		Stat1/Stat3			No change
		stat3			No change
		Stat4			No change
		Stat5			No change
		Stat5b			No change
		Stat6			No change
		Surf-2(2)			No change
		Tat			No change
		Tax/CREB			No change
		TCE			No change
		TCF/LEF			No change
		TEF1			No change
		TEF1(Ap5)			No change
		TFE3			No change
		TFE3-L			No change
		TFEB			No change
		TF-LF			No change
		TGT3			No change
		Thy-IBP			No change
		TIF1			No change
		TR(DR-4)			No change
		transferrin BP			No change
		TREF1-2			No change
		TTF1			No change
		TxREF NFIII			No change
		URE			No change
		USF-1			No change
		VDR(DR-3)			No change
		v-Maf			No change
		v-rel 50-55K			No change
		WAP BP			No change
		WT1(1)			No change
		WT1(2)			No change
		WT1(3)			No change
		X2BP			No change
		XBP-1			No change
		XBP1 X2BP			No change
		XBP1(2)			No change
		XRE			No change
		YB1			No change
		ZNF174			No change
